# Supplementary material for: Current Utilization and Research Status of the Herbal Medicine Guibi-Tang and Its Variants for Cognitive Impairment: A Scoping Review
Source: Nutrients. 2025 Oct 26;17(21):3365. doi: 10.3390/nu17213365 (PMC12610370; doi:10.3390/nu17213365)
Supplement: Supplementary file 1 [file nutrients-17-03365-s001.zip]

Archive with 1 entries (1 files):
- nutrients-3874505-supplementary.pdf
